# Supplementary material for: Comparative analysis of COVID‐19 case fatality rate between two waves in Nepal
Source: Influenza Other Respir Viruses. 2021 Oct 14;16(2):186–9. doi: 10.1111/irv.12922 (PMC8653381; doi:10.1111/irv.12922)
Supplement: Supplementary file 1 — Data S1 Supporting information [file IRV-16-186-s001.xlsx]

## Sheet: Sheet1
Supplementary dataset: List of countries, infection peak start date, number of cases and deaths, CFR and other paramenters analyzed
	Name of the Country	Preceding peak						Most recent peak						Percentage increase in
		Start date	No of cases in six weeks	Number of deaths in +14 days	CFR1	Tests performed	Positivity (%)	Start date	No of cases in six weeks	Number of deaths in +14 days	CFR2	Tests performed	Positivity (%)	CFR	Cases	Positivity
1	Armenia	2020-09-30	12110	246	2.03138	125000	9.688	2021-03-05	32835	786	2.39379	178385	18.4068	17.8405	171.14	89.996
2	Austria	2020-10-20	216529	3371	1.55684	1145740	18.8986	2021-02-24	114536	1202	1.04945	11319993	1.0118	-32.5907	-47.1036	-94.6462
3	Azerbaijan	2020-11-04	124977	1570	1.25623			2021-03-24	74454	1059	1.42235			13.224	-40.4258
4	Belgium	2020-10-05	405704	6134	1.51194	2071453	19.5855	2021-03-11	165564	1620	0.978474	2207513	7.50002	-35.2836	-59.1909	-61.7062
5	Bolivia	2021-01-04	74071	2013	2.71766	220548	33.585	2021-05-01	96315	3087	3.20511	449624	21.4212	17.9362	30.0306	-36.2178
6	Bosnia and Herzegovina	2020-10-20	53240	2111	3.96506	140439	37.9097	2021-03-07	53481	2778	5.19437	120042	44.5519	31.0034	0.452667	17.5211
7	Bulgaria	2020-10-26	123532	4944	4.0022	355781	34.7214	2021-02-26	123430	4524	3.66524	600033	20.5705	-8.41953	-0.0825697	-40.7554
8	Canada	2020-11-07	240407	4345	1.80735	4667014	5.1512	2021-03-23	307891	1881	0.61093	5193505	5.92839	-66.1975	28.0707	15.0876
9	Croatia	2020-10-18	98932	2016	2.03776	344050	28.7551	2021-03-18	74427	1642	2.20619	333368	22.3258	8.2652	-24.7695	-22.359
10	Cyprus	2020-11-18	13802	108	0.782495	450469	3.06392	2021-02-27	16408	59	0.359581	1886975	0.86954	-54.0469	18.8813	-71.62
11	Dominican Republic	2020-11-26	36982	120	0.324482			2021-05-10	45239	251	0.554831			70.9897	22.3271
12	France	2020-10-15	1401287	20922	1.49306	10633166	13.1785	2021-02-23	1224617	12249	1.00023	15796740	7.75234	-33.0078	-12.6077	-41.1741
13	Georgia	2020-10-18	111657	1437	1.28698			2021-04-15	49116	905	1.84258			43.1709	-56.0117
14	Germany	2020-10-29	774737	16915	2.18332			2021-03-18	756058	8862	1.17213			-46.3143	-2.41101
15	Greece	2020-10-29	85421	3493	4.08916	1053816	8.10587	2021-02-20	92736	2666	2.87483	1770038	5.23921	-29.6964	8.56347	-35.3653
16	Hong Kong	2020-07-14	3222	76	2.35878			2020-11-24	3316	51	1.538			-34.797	2.91744
17	Hungary	2020-10-25	187483	5557	2.964	775096	24.1884	2021-02-19	267698	9045	3.37881	1214718	22.0379	13.9948	42.7852	-8.89058
18	India	2020-08-30	3511073	39948	1.13777	45392089	7.73499	2021-04-02	11743678	144587	1.23119	64649964	18.165	8.21063	234.475	134.842
19	Iran	2020-11-01	488046	13540	2.77433			2021-03-30	808235	14084	1.74256			-37.1898	65.6063
20	Israel	2020-09-01	177883	1293	0.726882	1771142	10.0434	2020-12-14	240227	1895	0.788837	3859068	6.225	8.52338	35.0478	-38.019
21	Italy	2020-10-27	1199768	27464	2.28911	8458193	14.1847	2021-03-03	837599	16911	2.01899	12910988	6.48749	-11.8004	-30.1866	-54.2641
22	Japan	2020-12-15	186373	3355	1.80015	2267116	8.22071	2021-02-23	204670	3425	1.67343	3012400	6.79425	-7.03984	9.81741	-17.352
23	Jordan	2020-10-23	184796	2427	1.31334			2021-02-20	265222	3255	1.22727			-6.55324	43.5215
24	Kenya	2020-10-21	38522	565	1.46669			2021-03-12	43207	758	1.75435			19.6122	12.1619
25	Lithuania	2020-11-04	79269	1366	1.72325	486667	16.2881	2021-04-07	45895	491	1.06983	798882	5.7449	-37.9176	-42.1022	-64.7295
26	Moldova	2020-11-07	52859	893	1.6894			2021-02-14	55855	1445	2.58706			53.1346	5.66791
27	Nepal	2020-09-30	123502	699	0.565983	554916	22.256	2021-04-20	275402	5103	1.85293	727819	37.8394	227.382	122.994	70.0188
28	Netherlands	2020-12-08	356397	3529	0.990188			2021-03-12	306496	989	0.32268			-67.4123	-14.0015
29	North Macedonia	2020-10-21	38749	1120	2.8904	111050	34.8933	2021-02-24	36509	1281	3.50872	142007	25.7093	21.3924	-5.78079	-26.3202
30	Pakistan	2020-11-17	114003	2626	2.30345	1640044	6.95122	2021-03-15	192999	4737	2.45442	2059169	9.37266	6.55403	69.2929	34.8349
31	Palestine	2020-11-20	70708	885	1.25163	259989	27.1965	2021-02-13	67349	793	1.17745	316710	21.2652	-5.9265	-4.75052	-21.8092
32	Poland	2020-10-26	809761	17525	2.16422	2067639	39.1636	2021-03-05	891583	18685	2.09571	3234849	27.5618	-3.16549	10.1045	-29.6238
33	Romania	2020-10-23	296207	6429	2.17044	1202680	24.6289	2021-03-08	201021	6074	3.02157	951338	21.1303	39.2147	-32.135	-14.2051
34	Serbia	2020-11-13	242579	2113	0.871056	735227	32.9938	2021-02-24	182920	1459	0.797616	642697	28.4613	-8.43114	-24.5936	-13.7373
35	Spain	2020-10-14	698758	11348	1.62402			2021-01-06	1113799	15628	1.40313			-13.6019	59.397
36	Tunisia	2020-12-22	88327	2713	3.07154			2021-04-04	67497	2857	4.23278			37.8064	-23.5828
37	Turkey	2020-11-26	992976	8956	0.901935	7764690	12.7884	2021-03-18	1820472	12284	0.67477	11115576	16.3777	-25.1864	83.3349	28.067
38	Ukraine	2020-10-25	475668	8519	1.79096			2021-03-03	519830	14524	2.79399			56.0056	9.28421
